# Supplementary material for: A Multilevel Computational Characterization of Endophenotypes in Addiction
Source: eNeuro. 2018 Jul 17;5(4):ENEURO.0151-18.2018. doi: 10.1523/ENEURO.0151-18.2018 (PMC6071202; doi:10.1523/ENEURO.0151-18.2018)
Supplement: Extended Data Code File 1. — To access the source code of both models, visit the ModelDB website (https://senselab.med.yale.edu/modeldb/enterCode.cshtml?model=239540) and download the archive. The source code shows its structure in the commented main files “separate_test.m” and “RunExperimentLearning96.m,” respectively, in the folder “neural_model” and “RL_model.” Download Extended Data C, ZIP file. [file sup_enu-eN-TNC-0151-18-s02.zip]

Archive with 90 entries (87 files):
- neural_model/
- neural_model/bg_loop_init.m
- neural_model/bg_loop_step.m
- neural_model/da_structure.m
- neural_model/input_and_da.m
- neural_model/leaky_step.m
- neural_model/motor_loop_par.m
- neural_model/param_scale.m
- neural_model/separate_test.m
- neural_model/store_seeds/
- neural_model/ventral_loop_par.m
- RL_model/
- RL_model/actionSelection.m
- RL_model/actionSelectionSoftMaxMixing.m
- RL_model/changeToBaseReward.m
- RL_model/changeToTherapyReward.m
- RL_model/combineModels.m
- RL_model/combinePolicies.m
- RL_model/CreateEnvironment.m
- RL_model/CreateEnvironmentMultiStep.m
- RL_model/CreateEnvironmentMultiStepDeterministic.m
- RL_model/CreateEnvironmentMultiStepDeterministic2.m
- RL_model/CreateEnvironmentMultiStepDeterministic3.m
- RL_model/CreateEnvironmentMultiStepDeterministic4.m
- RL_model/CreateEnvironmentMultiStepDeterministic5.m
- RL_model/CreateEnvironmentMultiStepDeterministic6.m
- RL_model/CreateEnvironmentMultiStepDeterministic7.m
- RL_model/CreateEnvironmentMultiStepDeterministic8.m
- RL_model/CreateEnvironmentMultiStepMultiBranchGoalDeterministicBalanced.m
- RL_model/CreateEnvironmentMultiStepMultiGoalDeterministic.m
- RL_model/CreateEnvironmentMultiStepMultiGoalDeterministicBalanced.m
- RL_model/CreateEnvironmentMultiStepSequential.m
- RL_model/CreateEnvironmentMultiStepSequentialGrid.m
- RL_model/CreateEnvironmentMultiStepSequentialPunishmenSelectedDrugBehave.m
- RL_model/CreateEnvironmentMultiStepSequentialPunishmenSelectedDrugBehaveDeterministic.m
- RL_model/CreateEnvironmentMultiStepSequentialPunishmenSelectedDrugBehaveReducedActions.m
- RL_model/CreateEnvironmentMultiStepSequentialPunishment.m
- RL_model/createInverseTransitions.m
- RL_model/CreateModel.m
- RL_model/discardCurrentSearchBranch.m
- RL_model/DoAction.m
- RL_model/doActionInModel.m
- RL_model/DP.m
- RL_model/DPBounded.m
- RL_model/Environment000001.mat
- RL_model/Environment000102.mat
- RL_model/Environment000203.mat
- RL_model/Environment000304.mat
- RL_model/Environment000405.mat
- RL_model/Environment000506.mat
- RL_model/Episode_Dim_UCT_UCRL.m
- RL_model/Episode_DP.m
- RL_model/Episode_FWBW_NoLearning.m
- RL_model/Episode_FW_NoLearning.m
- RL_model/Episode_KTD.m
- RL_model/Episode_QLearning.m
- RL_model/Episode_WithReset.m
- RL_model/Episode_WithReset_And_Statistics.m
- RL_model/Episode_WithStateSwitch_And_Statistics.m
- RL_model/ExtractCompleteModel.m
- RL_model/getDestinationTransitionProb.m
- RL_model/getTransitionProb.m
- RL_model/internalReplay.m
- RL_model/punishDrugModel.m
- RL_model/RunExperiment.m
- RL_model/RunExperimentLearning96.m
- RL_model/RunExperimentLearningParallel.m
- RL_model/runInternalEleTraceSimulationInResetAndStatistics.m
- RL_model/runInternalSimulation.m
- RL_model/runInternalSimulationInResetAndStatistics.m
- RL_model/runInternalSimulationSeparteMFMB.m
- RL_model/runInternalSimulationSeparteMFMBElegTrace.m
- RL_model/sampleTransitionToState.m
- RL_model/scaledSymmetricSigmaPoints.m
- RL_model/selectActionSim.m
- RL_model/selectActionSimDyna.m
- RL_model/selectActionSimUCT.m
- RL_model/selectEndState.m
- RL_model/step.m
- RL_model/TestCreateEnvironment.m
- RL_model/testNewStateToEndPathSimulation.m
- RL_model/ukf.m
- RL_model/updateModel.m
- RL_model/updateQLearning.m
- RL_model/updateQTablePerm.m
- RL_model/updateQTablePermBase.m
- RL_model/updateQTablePermKTD.m
- RL_model/updateQTablePermNoReset.m
- RL_model/updateQTablePermNoResetMBFW.m
- RL_model/updateQtable_IntegratedWithSimulatedPathTDLambda.m
