# Supplementary material for: A Multilevel Computational Characterization of Endophenotypes in Addiction
Source: eNeuro. 2018 Jul 17;5(4):ENEURO.0151-18.2018. doi: 10.1523/ENEURO.0151-18.2018 (PMC6071202; doi:10.1523/ENEURO.0151-18.2018)
Supplement: Extended Data Code File 1. — To access the source code of both models, visit the ModelDB website (https://senselab.med.yale.edu/modeldb/enterCode.cshtml?model=239540) and download the archive. The source code shows its structure in the commented main files “separate_test.m” and “RunExperimentLearning96.m,” respectively, in the folder “neural_model” and “RL_model.” Download Extended Data C, ZIP file. [file sup_enu-eN-TNC-0151-18-s02.zip › neural_model/leaky_step.m]

function output = leaky_step(t, dt, structure, inp_vec, neuromodulator)

if rand(1)>0.8
    noise=(rand(1, length(structure.activity(t,:)))).*structure.noise;
else
    noise=zeros(1, length(structure.activity(t,:)));
end

%structure.baseline=structure.baseline + ((rand(1, length(structure.activity(t,:)))*2-1)/10) .*structure.noise;

%action potential
structure.potential(t,:) = structure.potential(t-1,:) + (dt./structure.decay).*(-structure.potential(t-1,:) + ...
                            noise + structure.baseline + (structure.epsilon+structure.lambda*neuromodulator)* ...
                            (inp_vec + (structure.activity(t-1,:)*structure.self_w)));

%transfer function
structure.activity(t,:) = max (0, tanh(structure.potential(t,:).*(structure.potential(t,:)>structure.th_out)));

output = structure;
