# Supplementary material for: A Multilevel Computational Characterization of Endophenotypes in Addiction
Source: eNeuro. 2018 Jul 17;5(4):ENEURO.0151-18.2018. doi: 10.1523/ENEURO.0151-18.2018 (PMC6071202; doi:10.1523/ENEURO.0151-18.2018)
Supplement: Extended Data Code File 1. — To access the source code of both models, visit the ModelDB website (https://senselab.med.yale.edu/modeldb/enterCode.cshtml?model=239540) and download the archive. The source code shows its structure in the commented main files “separate_test.m” and “RunExperimentLearning96.m,” respectively, in the folder “neural_model” and “RL_model.” Download Extended Data C, ZIP file. [file sup_enu-eN-TNC-0151-18-s02.zip › RL_model/actionSelectionSoftMaxMixing.m]

function action=actionSelectionSoftMaxMixing(currentState,parametersMF, simQ,QLQ,mbf,mff)


num_actions=length(simQ(currentState,:));
T=parametersMF.softMax_t;

wMB=squeeze(simQ(currentState,:));
wMF=squeeze(QLQ(currentState,:));
w= mbf*wMB+mff*wMF;

wMBe=exp(mbf*wMB/T);
wMFe=exp(mff*wMF/T);
wMBe=wMBe/sum(wMBe);
wMFe=wMFe/sum(wMFe);
if(strcmp(parametersMF.mixmode,'+'))
we=wMBe + wMFe
else
we=wMBe .* wMFe
end

if any(isnan(we))||all(we==0)
    %we=we
    %w=w
    
    [~,action]=max(w+0.00000001*rand(size(w)));
    
else
    action=randsample(num_actions,1,true,we);
    
end

end
