# Supplementary material for: A Multilevel Computational Characterization of Endophenotypes in Addiction
Source: eNeuro. 2018 Jul 17;5(4):ENEURO.0151-18.2018. doi: 10.1523/ENEURO.0151-18.2018 (PMC6071202; doi:10.1523/ENEURO.0151-18.2018)
Supplement: Extended Data Code File 1. — To access the source code of both models, visit the ModelDB website (https://senselab.med.yale.edu/modeldb/enterCode.cshtml?model=239540) and download the archive. The source code shows its structure in the commented main files “separate_test.m” and “RunExperimentLearning96.m,” respectively, in the folder “neural_model” and “RL_model.” Download Extended Data C, ZIP file. [file sup_enu-eN-TNC-0151-18-s02.zip › RL_model/combinePolicies.m]

function QTablePermOut=combinePolicies(QTablePermIn,QFinal,resetPolicyFactor,MFParameters)
QTablePermOut=QTablePermIn;
QTablePermOut.mean=(1-resetPolicyFactor)*QTablePermOut.mean+resetPolicyFactor*QFinal.mean;
if MFParameters.useKTD
    QTablePermOut.var=(1-resetPolicyFactor)*QTablePermOut.var+resetPolicyFactor*QFinal.var;
end
end
