# Supplementary material for: A Multilevel Computational Characterization of Endophenotypes in Addiction
Source: eNeuro. 2018 Jul 17;5(4):ENEURO.0151-18.2018. doi: 10.1523/ENEURO.0151-18.2018 (PMC6071202; doi:10.1523/ENEURO.0151-18.2018)
Supplement: Extended Data Code File 1. — To access the source code of both models, visit the ModelDB website (https://senselab.med.yale.edu/modeldb/enterCode.cshtml?model=239540) and download the archive. The source code shows its structure in the commented main files “separate_test.m” and “RunExperimentLearning96.m,” respectively, in the folder “neural_model” and “RL_model.” Download Extended Data C, ZIP file. [file sup_enu-eN-TNC-0151-18-s02.zip › RL_model/CreateEnvironmentMultiStepMultiBranchGoalDeterministicBalanced.m]

%environmentParameters = struct(...
%   n_healthy_goals,V_n_healthy_goals,...
%   rew_Goals,Vrew_Goals,...
%   p_GetRewardGoals,Vp_GetRewardGoals
%   n_drug_goals,V_n_drug_goals,...
%   rew_DG,V_rew_DG,...
%   pun_DG,V_pun_DG,...
%   escaLation_factor_DG,V_escaLation_factor_DG,...
%   n_base_states,V_n_base_states,...
%   deterministic,V_deterministic);

function [Environment] = CreateEnvironmentMultiStepMultiBranchGoalDeterministicBalanced(environmentParameters)
%%define state space
Num_States = environmentParameters.n_healthy_goals+environmentParameters.n_drug_goals+environmentParameters.n_base_states;

rewardingDrugState = environmentParameters.n_healthy_goals+environmentParameters.n_base_states+1;

baseStateX=floor(environmentParameters.n_base_states/environmentParameters.n_healthy_goals*0.5);
baseStateY=floor(environmentParameters.n_healthy_goals*0.5);
returnBaseState = sub2ind([environmentParameters.n_base_states/environmentParameters.n_healthy_goals,...
                        environmentParameters.n_healthy_goals],...
                        baseStateX,...
                        baseStateY)+...
                    environmentParameters.n_healthy_goals


%%define action space
if (environmentParameters.n_drug_goals>0)
    Num_Actions = environmentParameters.n_healthy_goals+environmentParameters.n_base_states+2;
    a_getDrugs = (environmentParameters.n_healthy_goals+environmentParameters.n_base_states+2);
    actionName{a_getDrugs} = 'a-getDrugs';
else
    Num_Actions = rewardingDrugState;
end;

a_stay = (rewardingDrugState);
actionName{a_stay} = 'a-stay';


ps = cell(Num_States,Num_Actions);
reward = cell(Num_States,Num_Actions);
nextState = cell(Num_States,Num_Actions);
gr_idx = 1;
%% define transition and reward probabilites
%% define goal state dynamics

%% define goal states dynamics
% the if the agent execute the correct action, with the same index of the
% goal state, it receives a reward and is returned to the starting state
% otherwises it reamins in the same state
for st = 1:(environmentParameters.n_healthy_goals)
    nodenames{st} = strcat('goal-', int2str(st));
    for action = 1:Num_Actions
        if (action == st)
            actionName{st} = strcat('a-Goal-',num2str(st));
            
            reward{st,action} = 0;
            
            ps{st,action}(:) = 1;
            
            nextState{st,action}(:) = returnBaseState;
                %environmentParameters.n_healthy_goals+ceil(environmentParameters.n_base_states/2);
                
          %[a_idx,a_idy] = ind2sub([environmentParameters.n_base_states/environmentParameters.n_healthy_goals,environmentParameters.n_healthy_goals],(action-environmentParameters.n_healthy_goals));
            
        else
            reward{st,action} = 0 ;
            ps{st,action} = 1;
            nextState{st,action} = st;
        end
    end
end


%%%
%% set base states
% the base states are divided in a set of n groups all accessible from the
% base state 
for st = (environmentParameters.n_healthy_goals+1):(environmentParameters.n_healthy_goals+environmentParameters.n_base_states)
    nodenames{st} = ['base-', int2str(st)];
    id = st-environmentParameters.n_healthy_goals;
    [st_idx,st_idy] = ind2sub([(environmentParameters.n_base_states/environmentParameters.n_healthy_goals),environmentParameters.n_healthy_goals],id);
    for action = 1:Num_Actions
        display(['start: ' nodenames(st) ' act: ' actionName{action}])
        
        if(action<= environmentParameters.n_healthy_goals)
            
            reward{st,action} = 0;
            ps{st,action} = 1;
            if(st_idx == 1 && st_idy == action)
                
                nextState{st, action} = action;
                
            else
                nextState{st, action} = st;
            end
            
            
            
        elseif (action<= environmentParameters.n_healthy_goals+environmentParameters.n_base_states)
            actionName{action} = strcat('a-toState-',num2str(action));
            
            [a_idx,a_idy] = ind2sub([environmentParameters.n_base_states/environmentParameters.n_healthy_goals,environmentParameters.n_healthy_goals],(action-environmentParameters.n_healthy_goals));
            
            if ((abs(a_idx-st_idx)<= 1)&& (a_idy==st_idy))||...
                    ((st_idx==baseStateX)&&((abs(a_idy-st_idy)+abs(a_idx-st_idx))<= 1))
                p = 0.99;
                reward{st,action} = [0 0];
            else
                p = 0.0001;
                reward{st,action} = [0 environmentParameters.punishmentOutsideLine];
            end
            %p = min(0.9(abs(st-action)/environmentParameters.n_base_states).^6,1);
            
            ps{st,action} = [1-p, p];
            nextState{st, action} = [st,action];
        elseif action == (a_stay)
            
            reward{st,action} = 0;
            ps{st,action} = 1;
            nextState{st, action} = st;
            
        else if action == (a_getDrugs)%action_get_drugs
                id = st-environmentParameters.n_healthy_goals;
                
                if (st_idx == (environmentParameters.n_base_states/environmentParameters.n_healthy_goals))
                    Environment.baseRewardBaseState{id,1} = environmentParameters.rew_DG;
                    Environment.therapyRewardBaseState{id,1} = environmentParameters.tpy_pun_DG;
                    nextState{st, action} = rewardingDrugState;
                    
                else
                    Environment.baseRewardBaseState{id,1} = 0;
                    Environment.therapyRewardBaseState{id,1} = 0;
                    nextState{st, action} = st;
                    
                end
                
                ps{st,action} = 1;
                reward{st,action} = 0;
            end
        end
    end
end

%% set drug states
for st = (environmentParameters.n_healthy_goals+environmentParameters.n_base_states)+(1:environmentParameters.n_drug_goals)
    nodenames{st} = ['drug-', int2str(st)];
    stpos = (st-environmentParameters.n_healthy_goals-environmentParameters.n_base_states);
    reducedPunishmentF = environmentParameters.reducedPunishmentF;
    r1 = environmentParameters.pun_DG;%*environmentParameters.escaLation_factor_DG^(environmentParameters.n_drug_goals-stpos)
    p1 = environmentParameters.pDG;%*environmentParameters.escaLation_factor_DG^(environmentParameters.n_drug_goals-stpos)
    
    for action = 1:Num_Actions
        if(action<= environmentParameters.n_healthy_goals+environmentParameters.n_base_states)
            Environment.baseReward{stpos,action} = reducedPunishmentF*r1;
            Environment.therapyReward{stpos,action} = Environment.baseReward{stpos,action};
            reward{st,action} = environmentParameters.punishmentOutsideLine;
            ps{st,action} = 1;
            nextState{st, action} = st;
            
        elseif(action == a_stay)
            if st == (environmentParameters.n_healthy_goals+environmentParameters.n_base_states+ceil(environmentParameters.n_drug_goals/2))
                
                Environment.baseReward{stpos,action}(:) = ...
                    [reducedPunishmentF*r1,r1, reducedPunishmentF*r1];
                
                Environment.therapyReward{stpos,action}(:) = [reducedPunishmentF*r1,r1, reducedPunishmentF*r1];
                
                reward{st,action}(:) = ...
                    [environmentParameters.punishmentOutsideLine,environmentParameters.punishmentOutsideLine,environmentParameters.punishmentOutsideLine];
                
                ps{st,action} = ...
                    [0.2,0.6,0.2];
                
                ns = max(mod(stpos+1,environmentParameters.n_drug_goals+1),1) +environmentParameters.n_healthy_goals+environmentParameters.n_base_states;
                pstat = stpos-1;
                if pstat == 0
                    pstat = environmentParameters.n_drug_goals;
                end
                pstat = pstat+environmentParameters.n_healthy_goals+environmentParameters.n_base_states;
                
                nextState{st, action} = ...
                    [ns,returnBaseState,pstat];
            else
                
                Environment.baseReward{stpos,action}(:) = ...
                    [reducedPunishmentF*r1, reducedPunishmentF*r1];
                
                Environment.therapyReward{stpos,action}(:) = [reducedPunishmentF*r1, reducedPunishmentF*r1];
                
                reward{st,action}(:) = ...
                    [environmentParameters.punishmentOutsideLine,environmentParameters.punishmentOutsideLine];
                
                ps{st,action} = ...
                    [0.5,0.5];
                
                ns = max(mod(stpos+1,environmentParameters.n_drug_goals+1),1) +environmentParameters.n_healthy_goals+environmentParameters.n_base_states;
                pstat = stpos-1;
                if pstat == 0
                    pstat = environmentParameters.n_drug_goals;
                end
                pstat = pstat+environmentParameters.n_healthy_goals+environmentParameters.n_base_states;
                
                nextState{st, action} = ...
                    [ns,pstat];
                
            end
            
        elseif(action == a_getDrugs)
            Environment.therapyReward{stpos,action}(:) = reducedPunishmentF*[r1,r1];
            Environment.baseReward{stpos,action}(:)...
              = reducedPunishmentF*[r1,r1];
            reward{st,action}(:) = [environmentParameters.punishmentOutsideLine,environmentParameters.punishmentOutsideLine];
            ps{st,action} = [p1,(1-p1)];
            ns = max(mod(stpos+1,environmentParameters.n_drug_goals+1),1) +environmentParameters.n_healthy_goals+environmentParameters.n_base_states;
            pstat = stpos-1;
            if pstat == 0
                pstat = environmentParameters.n_drug_goals;
            end
            pstat = pstat+environmentParameters.n_healthy_goals+environmentParameters.n_base_states;
            nextState{st, action} = [pstat, ns];
        end
        Environment.baseReward{stpos,action} = [ Environment.baseReward{stpos,action} r1];
        Environment.therapyReward{stpos,action} = [Environment.therapyReward{stpos,action} r1];
        reward{st,action} = [reward{st,action}  r1];
        
        Environment.therapyPs{stpos,action} = [0.8*ps{st,action} 0.2];
        ps{st,action} = [(1-environmentParameters.minFactor)*ps{st,action} environmentParameters.minFactor];
        Environment.basePs{stpos,action} = ps{st,action};
        
        nextState{st, action} = [nextState{st, action} returnBaseState];
    end
end

for st = 1:Num_States
    for action = 1:Num_Actions
        p = sum(ps{st,action}(:));
        if abs(p-1)>0.00005
            display ('fail prob distribution to sum 1')
            display (p)
            display (nodenames{st})
            display (actionName{action})
            pause
        end
    end
end


%% back search model


Environment.Num_States = Num_States;
Environment.Num_Actions = Num_Actions;
Environment.actionName = actionName;
Environment.nodenames = nodenames;
Environment.reward = reward;
Environment.ps = ps;
Environment.nextState = nextState;
Environment.alternateReward = environmentParameters.rew_Goals;
Environment = createInverseTransitions(Environment);
Environment.n_healthy_goals = environmentParameters.n_healthy_goals;
Environment.drugStates = (environmentParameters.n_healthy_goals+environmentParameters.n_base_states)+(1:environmentParameters.n_drug_goals);
Environment.goalStates = 1:environmentParameters.n_healthy_goals;
Environment.drugReachabeState = environmentParameters.n_healthy_goals+(1:environmentParameters.n_base_states);
Environment.toDrugActionIdx = a_getDrugs;
Environment.rewardingDrugState = rewardingDrugState;
Environment.returnBaseState = returnBaseState;
Environment.defaultReward = environmentParameters.defaultReward;

%G = graph(s,t,w)

end
