# Supplementary material for: A Multilevel Computational Characterization of Endophenotypes in Addiction
Source: eNeuro. 2018 Jul 17;5(4):ENEURO.0151-18.2018. doi: 10.1523/ENEURO.0151-18.2018 (PMC6071202; doi:10.1523/ENEURO.0151-18.2018)
Supplement: Extended Data Code File 1. — To access the source code of both models, visit the ModelDB website (https://senselab.med.yale.edu/modeldb/enterCode.cshtml?model=239540) and download the archive. The source code shows its structure in the commented main files “separate_test.m” and “RunExperimentLearning96.m,” respectively, in the folder “neural_model” and “RL_model.” Download Extended Data C, ZIP file. [file sup_enu-eN-TNC-0151-18-s02.zip › RL_model/DoAction.m]

function 		    [reward, new_state]  = DoAction( action , currentState, Environment )

reward_s=Environment.reward{currentState, action};

Ps=Environment.ps{currentState, action};

nextState=Environment.nextState{currentState, action};

i=randsample(length(Ps),1,true,Ps');

new_state= nextState(i);

reward= reward_s(i);

end
