# Supplementary material for: A Multilevel Computational Characterization of Endophenotypes in Addiction
Source: eNeuro. 2018 Jul 17;5(4):ENEURO.0151-18.2018. doi: 10.1523/ENEURO.0151-18.2018 (PMC6071202; doi:10.1523/ENEURO.0151-18.2018)
Supplement: Extended Data Code File 1. — To access the source code of both models, visit the ModelDB website (https://senselab.med.yale.edu/modeldb/enterCode.cshtml?model=239540) and download the archive. The source code shows its structure in the commented main files “separate_test.m” and “RunExperimentLearning96.m,” respectively, in the folder “neural_model” and “RL_model.” Download Extended Data C, ZIP file. [file sup_enu-eN-TNC-0151-18-s02.zip › RL_model/getDestinationTransitionProb.m]

function [previousStates, actions, rewardSims]=getDestinationTransitionProb(endState, Model,MBparameters)


	%if state transitions are known no need to use model
% 	if MBparameters.knownTransitions==1
% %        Ps=Environment.InversePs{endState};
%         previousStates=Environment.PreviousStates{endState};
%         actions=Environment.InverseActions{endState};
%     
%     %otherwise
%     
% 	else
	%	  Ps=Model.InversePs{endState};
        previousStates=Model.PreviousStates{endState};
        actions=Model.InverseActions{endState};
       
%     end
     rewardSims =Model.InverseReward{endState};
end
