# Supplementary material for: A Multilevel Computational Characterization of Endophenotypes in Addiction
Source: eNeuro. 2018 Jul 17;5(4):ENEURO.0151-18.2018. doi: 10.1523/ENEURO.0151-18.2018 (PMC6071202; doi:10.1523/ENEURO.0151-18.2018)
Supplement: Extended Data Code File 1. — To access the source code of both models, visit the ModelDB website (https://senselab.med.yale.edu/modeldb/enterCode.cshtml?model=239540) and download the archive. The source code shows its structure in the commented main files “separate_test.m” and “RunExperimentLearning96.m,” respectively, in the folder “neural_model” and “RL_model.” Download Extended Data C, ZIP file. [file sup_enu-eN-TNC-0151-18-s02.zip › RL_model/getTransitionProb.m]

function [Ps, nextStateSims, rewardSims]=getTransitionProb(currentState, actionSim,Environment, Model,MBparameters)

	rewardSims =Model.reward{currentState, actionSim};

	%if state transitions are known no need to use model
	if MBparameters.knownTransitions==1
        Ps=Environment.ps{currentState, actionSim};
        nextStateSims=Environment.nextState{currentState, actionSim};
    
    %otherwise
    
	else
		Ps=Model.ps{currentState, actionSim};
        
        nextStateSims=Model.nextState{currentState, actionSim};
	end
end
