# Supplementary material for: A Multilevel Computational Characterization of Endophenotypes in Addiction
Source: eNeuro. 2018 Jul 17;5(4):ENEURO.0151-18.2018. doi: 10.1523/ENEURO.0151-18.2018 (PMC6071202; doi:10.1523/ENEURO.0151-18.2018)
Supplement: Extended Data Code File 1. — To access the source code of both models, visit the ModelDB website (https://senselab.med.yale.edu/modeldb/enterCode.cshtml?model=239540) and download the archive. The source code shows its structure in the commented main files “separate_test.m” and “RunExperimentLearning96.m,” respectively, in the folder “neural_model” and “RL_model.” Download Extended Data C, ZIP file. [file sup_enu-eN-TNC-0151-18-s02.zip › RL_model/punishDrugModel.m]

function ModelOut=punishDrugModel(ModelIn,Environment,punishment)
ModelOut=ModelIn;
% display('before therapy')
% displayEnvironment(EnvironmentOut);
% display('press key')
% pause

for st= Environment.drugStates
    stpos=st - Environment.drugStates(1)+1;
    for action=1:ModelOut.Num_Actions
%         v1=EnvironmentOut.reward{st,action}(:);
%         
%  display (EnvironmentOut.nodenames{st})
%             display (EnvironmentOut.actionName{action})
%             display(v1)
        ModelOut.reward{st,action}(:)=punishment*ones(size(ModelOut.reward{st,action}(:)));
%         v2=EnvironmentOut.reward{st,action}(:);
%         display(v2)

    end
end


for st= Environment.drugReachabeState
    
    for action=Environment.toDrugActionIdx
%         v3=EnvironmentOut.reward{st,action}(:);
%         display (EnvironmentOut.nodenames{st})
%             display (EnvironmentOut.actionName{action})
%                     display(v3)            

        ModelOut.reward{st,action}(:)=punishment*ones(size(ModelOut.reward{st,action}(:)));
%         v4=EnvironmentOut.reward{st,action}(:);
%          display(v4)       
    end
end

ModelOut=createInverseTransitions(ModelOut);
%pause
% display('after therapy')
% displayEnvironment(EnvironmentOut);
% display('press key')
% pause
end
