# Supplementary material for: A Multilevel Computational Characterization of Endophenotypes in Addiction
Source: eNeuro. 2018 Jul 17;5(4):ENEURO.0151-18.2018. doi: 10.1523/ENEURO.0151-18.2018 (PMC6071202; doi:10.1523/ENEURO.0151-18.2018)
Supplement: Extended Data Code File 1. — To access the source code of both models, visit the ModelDB website (https://senselab.med.yale.edu/modeldb/enterCode.cshtml?model=239540) and download the archive. The source code shows its structure in the commented main files “separate_test.m” and “RunExperimentLearning96.m,” respectively, in the folder “neural_model” and “RL_model.” Download Extended Data C, ZIP file. [file sup_enu-eN-TNC-0151-18-s02.zip › RL_model/sampleTransitionToState.m]

function [action,currentState,reward,valid]=sampleTransitionToState(endState,Model,MBparameters)

[previousStates, actions, rewardSims]=getDestinationTransitionProb(endState, Model,MBparameters);
if isempty(previousStates)
    valid =false;
    currentState=0;
    action=0;
    reward= 0;
else
    valid= true;
i=randsample(length(previousStates),1);

currentState=previousStates(i);
action=actions(i);
reward= rewardSims(i);
end
end
