# Supplementary material for: A Multilevel Computational Characterization of Endophenotypes in Addiction
Source: eNeuro. 2018 Jul 17;5(4):ENEURO.0151-18.2018. doi: 10.1523/ENEURO.0151-18.2018 (PMC6071202; doi:10.1523/ENEURO.0151-18.2018)
Supplement: Extended Data Code File 1. — To access the source code of both models, visit the ModelDB website (https://senselab.med.yale.edu/modeldb/enterCode.cshtml?model=239540) and download the archive. The source code shows its structure in the commented main files “separate_test.m” and “RunExperimentLearning96.m,” respectively, in the folder “neural_model” and “RL_model.” Download Extended Data C, ZIP file. [file sup_enu-eN-TNC-0151-18-s02.zip › RL_model/selectActionSim.m]

function actionSim=selectActionSim(currentStateSim,Model,MBParameters, Qtable_Integrated,stateActionVisitCounts)


if strcmp(MBParameters.SelectAction,'UCT')
	actionSim =selectActionSimUCT(currentStateSim,Model,MBParameters, Qtable_Integrated.mean,stateActionVisitCounts);

else
    if strcmp(MBParameters.SelectAction,'DYNA')

	actionSim =selectActionSimDyna(currentStateSim,MBParameters, Qtable_Integrated.mean,stateActionVisitCounts,Model.nodenames,Model.actionName);
    

    end
end

end
