# Supplementary material for: A Multilevel Computational Characterization of Endophenotypes in Addiction
Source: eNeuro. 2018 Jul 17;5(4):ENEURO.0151-18.2018. doi: 10.1523/ENEURO.0151-18.2018 (PMC6071202; doi:10.1523/ENEURO.0151-18.2018)
Supplement: Extended Data Code File 1. — To access the source code of both models, visit the ModelDB website (https://senselab.med.yale.edu/modeldb/enterCode.cshtml?model=239540) and download the archive. The source code shows its structure in the commented main files “separate_test.m” and “RunExperimentLearning96.m,” respectively, in the folder “neural_model” and “RL_model.” Download Extended Data C, ZIP file. [file sup_enu-eN-TNC-0151-18-s02.zip › RL_model/selectActionSimUCT.m]

function actionSim =selectActionSimUCT(currentStateSim,Model,MBParameters, Qtable_Integrated,stateActionVisitCounts)
%             w=squeeze(QTablePermMean(currentStateSim,:));
t=MBParameters.UCTK*(1+sum(stateActionVisitCounts(currentStateSim,:)));
c=sqrt(t./(1+stateActionVisitCounts(currentStateSim,:)));
%indexed=stateActionVisitCounts(currentStateSim,:)~=0;
%remaining=stateActionVisitCounts(currentStateSim,:)==0;
 w=Qtable_Integrated(currentStateSim,:)+c;
% 
% if(all(indexed==0))
%     w=zeros(size(w));
% else
%    
%     m=max(w(indexed))+1;
%     
% 
%     w(remaining)=m*ones(size(w(remaining)));
% end

[~,actionSim]=max(w+0.00000001*rand(size(w)));

end
