# Supplementary material for: A Multilevel Computational Characterization of Endophenotypes in Addiction
Source: eNeuro. 2018 Jul 17;5(4):ENEURO.0151-18.2018. doi: 10.1523/ENEURO.0151-18.2018 (PMC6071202; doi:10.1523/ENEURO.0151-18.2018)
Supplement: Extended Data Code File 1. — To access the source code of both models, visit the ModelDB website (https://senselab.med.yale.edu/modeldb/enterCode.cshtml?model=239540) and download the archive. The source code shows its structure in the commented main files “separate_test.m” and “RunExperimentLearning96.m,” respectively, in the folder “neural_model” and “RL_model.” Download Extended Data C, ZIP file. [file sup_enu-eN-TNC-0151-18-s02.zip › RL_model/testNewStateToEndPathSimulation.m]

function path_end = testNewStateToEndPathSimulation(actionSim, currentStateSim, nextStateSim, rewardSim, path_step, QTablePerm,Model, MBParameters)
                    
%    MBParameters=struct(alpha_MB,Valpha_MB,…
%	StoppingPathThresh,VStoppingPathThresh,…
%	StoppingPathLength,VStoppingPathLength,…
%	StoppingPathThreshReward=VStoppingPathThreshReward,…
%	stoppingThresh,VstoppingThresh,…
%	MaxItr,VMaxItr,…
%	StopSim,VStopSim,…
%	SelectActionSim,VSelectActionSim,…
%	stopOnUncertaintyVal,VstopOnUncertaintyVal);

%	QTablePerm=struct(QTablePermMean,VQTablePermMean,…
%		QTableVar,VQTableVar)

colnum=size(QTablePerm.mean,1);
if MBParameters.stopOnUncertaintyVal==1
    [~,act]=max(QTablePerm.mean(nextStateSim,:));
    
    nexVar=QTablePerm.var(colnum*(act-1)+nextStateSim,colnum*(act-1)+nextStateSim);
	if nexVar<MBParameters.StoppingPathThreshMB
			path_end =1;
		else 
			if path_step>= MBParameters.StoppingPathLengthMB
					path_end =1;
				else
					path_end =0;
			end
		

		end
	else
if rewardSim>MBParameters.StoppingPathThreshReward
	path_end =1;
		else 
			if path_step>= MBParameters. StoppingPathLengthMB
					path_end =1;
				else
					path_end =0;
			end
		

		end
end

end
