# Supplementary material for: A Multilevel Computational Characterization of Endophenotypes in Addiction
Source: eNeuro. 2018 Jul 17;5(4):ENEURO.0151-18.2018. doi: 10.1523/ENEURO.0151-18.2018 (PMC6071202; doi:10.1523/ENEURO.0151-18.2018)
Supplement: Extended Data Code File 1. — To access the source code of both models, visit the ModelDB website (https://senselab.med.yale.edu/modeldb/enterCode.cshtml?model=239540) and download the archive. The source code shows its structure in the commented main files “separate_test.m” and “RunExperimentLearning96.m,” respectively, in the folder “neural_model” and “RL_model.” Download Extended Data C, ZIP file. [file sup_enu-eN-TNC-0151-18-s02.zip › RL_model/updateQLearning.m]

function updateQLearning(reward, new_state,action , currentState, MFParameters,stateActionVisitCounts)
    global QTablePerm;
    alpha=MFParameters.alpha_MF/stateActionVisitCounts(currentState,action);
    gamma=MFParameters.gamma_MF;
    oldVal=QTablePerm(currentState,action);
    newVal=max(QTablePerm(new_state,:));
    
    QTablePerm(currentState,action)=oldVal+...
        alpha *(reward+gamma*newVal -oldVal);
end
