# Supplementary material for: A Multilevel Computational Characterization of Endophenotypes in Addiction
Source: eNeuro. 2018 Jul 17;5(4):ENEURO.0151-18.2018. doi: 10.1523/ENEURO.0151-18.2018 (PMC6071202; doi:10.1523/ENEURO.0151-18.2018)
Supplement: Extended Data Code File 1. — To access the source code of both models, visit the ModelDB website (https://senselab.med.yale.edu/modeldb/enterCode.cshtml?model=239540) and download the archive. The source code shows its structure in the commented main files “separate_test.m” and “RunExperimentLearning96.m,” respectively, in the folder “neural_model” and “RL_model.” Download Extended Data C, ZIP file. [file sup_enu-eN-TNC-0151-18-s02.zip › RL_model/updateQTablePermBase.m]

function [nQ,maxvar,dreward]=...
    updateQTablePermBase(QTablePerm,reward, new_state,action , currentState,stateActionVisitCountsFactor, MFParameters)
    %Q=QTablePerm;
    if(MFParameters.changeLearningFactorWithCounts)
%         display('MFParameters.changeLearningFactorWithCounts')
        alpha=MFParameters.alpha/stateActionVisitCountsFactor(currentState,action);
    else
        alpha=MFParameters.alpha;
    end
    gamma=MFParameters.gamma;
    oldVal=QTablePerm(currentState,action);
    newVal=max(QTablePerm(new_state,:));
    dreward=(reward+gamma*newVal -oldVal);
    maxvar=alpha *(reward+gamma*newVal -oldVal);
    nQ=oldVal+maxvar;...
    maxvar=abs(maxvar);
end
