# Supplementary material for: A Multilevel Computational Characterization of Endophenotypes in Addiction
Source: eNeuro. 2018 Jul 17;5(4):ENEURO.0151-18.2018. doi: 10.1523/ENEURO.0151-18.2018 (PMC6071202; doi:10.1523/ENEURO.0151-18.2018)
Supplement: Extended Data Code File 1. — To access the source code of both models, visit the ModelDB website (https://senselab.med.yale.edu/modeldb/enterCode.cshtml?model=239540) and download the archive. The source code shows its structure in the commented main files “separate_test.m” and “RunExperimentLearning96.m,” respectively, in the folder “neural_model” and “RL_model.” Download Extended Data C, ZIP file. [file sup_enu-eN-TNC-0151-18-s02.zip › RL_model/updateQTablePermNoReset.m]

function [Q,maxk,maxvar,dreward,MA_noise_n]=updateQTablePermNoReset(Qtable_Integrated,reward, new_state,action , currentState, counts, Parameters)
Q=Qtable_Integrated;
if Parameters.useKTD 
    msgID = 'noKTD in no reset mode';
    msg = 'cannot use useKTD parameter in no reset mode.';
    baseException = MException(msgID,msg);
    
else
    
    [Q.mean,maxvar,dreward]=...
        updateQTablePermBase(Qtable_Integrated.mean,reward, new_state,action , currentState,counts, Parameters);
    maxk=0;
    MA_noise_n=0;    
        
end
end
